# Supplementary material for: Central American and Caribbean Consensus Document for the Optimal Management of Oral Anticoagulation in Patients with Non-Valvular Atrial Fibrillation Endorsed by the Central American and Caribbean Society of Arterial Hypertension and Cardiovascular Prevention
Source: J Clin Med. 2024 Jan 5;13(2):314. doi: 10.3390/jcm13020314 (PMC10816126; doi:10.3390/jcm13020314)
Supplement: Supplementary file 1 [file jcm-13-00314-s001.zip]

Archive with 1 entries (1 files):
- jcm-2735260-supplementary.pdf
